# Supplementary material for: Phenotypic Diagnosis of Lineage and Differentiation During Sake Yeast Breeding
Source: G3 (Bethesda). 2017 Jun 22;7(8):2807–20. doi: 10.1534/g3.117.044099 (PMC5555484; doi:10.1534/g3.117.044099)
Supplement: Supplementary file 2 [file 2807FileS2.xlsx]

## Sheet: TableS1
Table S1. Sake yeast strains used in this study.
Strain	Alias	Description	Geographical origin (prefecture, region)	Parental strain	Year for development or isolation
K1	YAK501	Isolated from sake brewing environment	Hyogo, Kinki	unkown	1906
K2	YAK504	Isolated from sake brewing environment	Kyoto, Kinki	unkown	1912
K3	YAK507	Isolated from sake brewing environment	Hiroshima, Chugoku	unkown	1914
K4	YAK510	Isolated from sake brewing environment	Hiroshima, Chugoku	unkown	1924
K5	YAK513	Isolated from sake brewing environment	Hiroshima, Chugoku	unkown	1925
K6	YAK516	Isolated from sake brewing environment	Akita, Tohoku	unkown	1935
K601	YAK522	Non-foam-forming mutant of K6 strain, spontanious mutant		K6	1973
K7	YAK525	Isolated from sake brewing environment	Nagano, Chubu	unkown	1946
K701	YAK533	Non-foam-forming mutant of K7 strain, spontanious mutant		K7	1969
K8	YAK536	Previously reported as K6 strain derivertive		unkown	1960
K9	YAK539	Isolated from sake brewing environment in Kumamoto	Kumamoto, Kyushu	Kumamoto strain	1953
K901	YAK540	Non-foam-forming mutant of K9 strain		K9	1975
K10	YAK543	Isolated from sake brewing environment	Unknown, Tohoku	Meiri strain	1952
K1001	YAK551	Non-foam-forming mutant of K10 strain, spontanious mutant		K10	1984
K11	YAK554	Ethanol-tolerant mutant of K7 strain, spontanious mutant		K7	1975
K12	YAK555	Isolated from K9-derivative Kumamoto strain moromi mash, spontanious mutant		unknown	1966
K13	YAK558	Segregant from mated parent		K9 x K10	1981
K14	YAK561	Isolated from K9-derivative Kumamoto strain moromi mash, spontanious mutant		unknown	1991
K1401	YAK564	Non-foam-formingmutant of K14 strain, spontanious mutant		K14	1998
K1501	YAK568	Non-foam-forming mutant from K7 moromi mash, spontanious mutant		K7	1990
K1601	YAK571	Segregant from mated parent, isolated after mutagen treatment		K7 x K1001	1994
K1701	YAK578	Mutant of K1001, isolated after mutagen treatment		K1001	1995
K1801	YAK579	Segregant from mated parent		K1601 x K9	2006
Yabe-Kozai	YAK586	First isolated strain as sake yeast from koji (originally named S. sake)	unknown	unknown	1895
S. yedo	YAK589	Isolated from fermenation starter	unknown	unknown	1909
S. tokyo	YAK592	Isolated from fermenation starter	unknown	unknown	1909
Sikenzyo	YAK595	S. sake	unknown	unknown	unknown

## Sheet: TableS2
Table S2. Morphological features of each PC for 64 strains.
ID	PC	Loading	pa	Description
D175_A1B	PC1a	0.913807	6.02962e-26	Maximal_distance_between_nuclear_gravity_center_and_nuclear_outline
D178_A1B	PC1a	0.903934	1.4968e-24	Nuclear_long_axis_length
D190_A1B	PC1a	0.889881	8.31898e-23	Distance_between_nuclear_gravity_center_and_brightest_point
D148_C	PC1a	0.882296	5.83807e-22	Relative_distance_of_nuclear_brightest_point_in_mother_to_mother_center
D188_A	PC1a	0.85344	3.34277e-19	Distance_between_nuclear_gravity_center_and_brightest_point
D17-1_C	PC1a	0.852971	3.66411e-19	Nuclear_fitness_for_ellipse_in_mother
D14-3_A1B	PC1a	0.847843	9.78815e-19	Nuclear_size
DCV132_A1B	PC1a	0.843801	2.07096e-18	Noise_of_distance_between_nuclear_brightest_point_and_middle_point_of_neck
D148_A	PC1a	0.842745	2.5102e-18	Relative_distance_of_nuclear_brightest_point_to_cell_center
D135_C	PC1a	0.834592	1.05824e-17	Distance_between_nuclear_brightest_point_in_mother_and_mother_center
D188_C	PC1a	0.83136	1.83225e-17	Distance_between_nuclear_gravity_center_and_brightest_point_in_mother
D135_A	PC1a	0.812996	3.3741e-16	Distance_between_nuclear_brightest_point_and_cell_center
D181_A1B	PC1a	0.783474	1.97651e-14	Nuclear_minimum_radius
D176_C	PC1a	0.773531	6.7659e-14	Nuclear_long_axis_length_in_mother
D176_A	PC1a	0.772109	8.0272e-14	Nuclear_long_axis_length
D173_C	PC1a	0.771256	8.8889e-14	Maximal_distance_between_nuclear_gravity_center_and_nuclear_outline_in_mother
D173_A	PC1a	0.770068	1.0238e-13	Maximal_distance_between_nuclear_gravity_center_and_nuclear_outline
D14-1_A	PC1a	0.767871	1.32635e-13	Nuclear_size
D14-1_C	PC1a	0.764542	1.95346e-13	Nuclear_size_in_mother
D179_C	PC1a	0.747252	1.32331e-12	Nuclear_minimum_radius_in_mother
D147_C	PC1a	0.726406	1.09314e-11	Relative_distance_of_nuclear_gravity_center_in_mother_to_mother_center
D17-1_A	PC1a	0.714861	3.24615e-11	Nuclear_fitness_for_ellipse
D170_A1B	PC1a	0.712712	3.9519e-11	Angle_between_C4-1D2-1_and_C4-1C1
D189_C	PC1a	0.707391	6.383e-11	Distance_between_nuclear_gravity_center_and_brightest_point_in_bud
DCV15-2_C	PC1a	0.697003	1.57982e-10	Noise_of_nuclear_brightness_in_bud
D179_A	PC1a	0.692703	2.27339e-10	Nuclear_minimum_radius
C115_C	PC1a	0.692286	2.35431e-10	Mother_axis_ratio
DCV143_A1B	PC1a	0.691673	2.47821e-10	Noise_of_distance_between_nuclear_outline_point_D6-1_and_middle_point_of_neck
D117_C	PC1a	0.691391	2.53729e-10	Distance_between_nuclear_gravity_center_in_mother_and_mother_center
C115_A1B	PC1a	0.689149	3.05687e-10	Mother_axis_ratio
DCV128_C	PC1a	0.686129	3.91874e-10	Noise_of_distance_between_nuclear_brightest_point_in_mother_and_mother_tip
C104_A1B	PC1a	0.675313	9.31373e-10	Short_axis_length_in_mother
C104_C	PC1a	0.657173	3.67733e-09	Short_axis_length_in_mother
D14-3_C	PC1a	0.655814	4.0605e-09	Nuclear_size_in_whole_cell
C115_A	PC1a	0.654798	4.37137e-09	Whole_cell_axis_ratio
D15-1_A	PC1a	0.626599	3.04926e-08	Nuclear_brightness
C109_A1B	PC1a	0.624117	3.58438e-08	Neck_width
DCV141_C	PC1a	0.612365	7.56476e-08	Noise_of_distance_between_nuclear_brightest_point_in_mother_and_mother_hip
C104_A	PC1a	0.611444	8.01013e-08	Short_axis_length_in_whole_cell
C109_C	PC1a	0.599749	1.63151e-07	Neck_width
D169_A1B	PC1a	0.574603	6.86617e-07	Angle_between_C4-1D1-1_and_C4-1C1
D147_A	PC1a	0.569925	8.85437e-07	Relative_distance_of_nuclear_gravity_center_to_cell_center
DCV152_A1B	PC1a	0.536479	4.89178e-06	Noise_of_mobility_of_nucleus_in_mother
D145_A1B	PC1a	-0.567869	9.88919e-07	Distance_between_nuclear_outline_point_D7_and_mother_hip
DCV173_A	PC1a	-0.569451	9.08349e-07	Noise_of_maximal_distance_between_nuclear_gravity_center_and_nuclear_outline
D107_A1B	PC1a	-0.572824	7.56667e-07	Ratio_of_D104_to_C103
D182_C	PC1a	-0.613317	7.1285e-08	Nuclear_axis_ratio_in_mother
C13_A	PC1a	-0.628712	2.65408e-08	Whole_cell_fitness_for_ellipse
C13_C	PC1a	-0.651562	5.51957e-09	Mother_cell_fitness_for_ellipse
C13_A1B	PC1a	-0.699268	1.30077e-10	Mother_cell_fitness_for_ellipse
D182_A	PC1a	-0.731661	6.53885e-12	Nuclear_axis_ratio
CCV11-2_C	PC1b	0.89923	6.13275e-24	Noise_of_bud_cell_size
CCV12-2_C	PC1b	0.843485	2.19405e-18	Noise_of_bud_cell_outline_length
D188_C	PC1b	0.83136	1.83225e-17	Distance_between_nuclear_gravity_center_and_brightest_point_in_mother
CCV107_C	PC1b	0.802979	1.44951e-15	Noise_of_long_axis_length_in_bud
D176_C	PC1b	0.773531	6.7659e-14	Nuclear_long_axis_length_in_mother
D173_C	PC1b	0.771256	8.8889e-14	Maximal_distance_between_nuclear_gravity_center_and_nuclear_outline_in_mother
D14-1_C	PC1b	0.764542	1.95346e-13	Nuclear_size_in_mother
D179_C	PC1b	0.747252	1.32331e-12	Nuclear_minimum_radius_in_mother
D114_A1B	PC1b	0.730747	7.15679e-12	Ratio_of_D110_to_C128
D17-1_A	PC1b	0.714861	3.24615e-11	Nuclear_fitness_for_ellipse
DCV180_C	PC1b	0.714474	3.36355e-11	Noise_of_nuclear_minimum_radius_in_bud
D17-2_C	PC1b	0.710531	4.81607e-11	Nuclear_fitness_for_ellipse_in_bud
D152_A1B	PC1b	0.697415	1.52511e-10	Mobility_of_nucleus_in_mother
DCV14-2_C	PC1b	0.67201	1.2045e-09	Noise_of_nuclear_size_in_bud
CCV118_C	PC1b	0.634943	1.75182e-08	Noise_of_cell_size_ratio
D15-1_A	PC1b	0.626599	3.04926e-08	Nuclear_brightness
CCV102_C	PC1b	0.617479	5.4862e-08	Noise_of_whole_cell_outline_length
DCV197_C	PC1b	0.616384	5.87976e-08	Noise_of_ratio_of_nuclear_size
D147_A	PC1b	0.569925	8.85437e-07	Relative_distance_of_nuclear_gravity_center_to_cell_center
D132_A1B	PC1b	0.557712	1.68887e-06	Distance_between_nuclear_brightest_point_and_middle_point_of_neck
DCV177_C	PC1b	0.537249	4.71268e-06	Noise_of_nuclear_long_axis_length_in_bud
CCV108_C	PC1b	0.534443	5.39656e-06	Noise_of_short_axis_length_in_bud
D16-3_A1B	PC1b	-0.55471	1.97166e-06	Maximal_intensity_of_nuclear_brightness
D145_A1B	PC1b	-0.567869	9.88919e-07	Distance_between_nuclear_outline_point_D7_and_mother_hip
D193_A1B	PC1b	-0.570074	8.78358e-07	Average_of_nuclear_brightness
D107_A1B	PC1b	-0.572824	7.56667e-07	Ratio_of_D104_to_C103
D16-2_C	PC1b	-0.583894	4.09461e-07	Maximal_intensity_of_nuclear_brightness_in_bud
C126_A	PC1b	-0.680972	5.9485e-10	Brightness_difference_of_cell_wall
C126_A1B	PC1b	-0.752639	7.4144e-13	Brightness_difference_of_cell_wall
D17-3_A1B	PC1c	0.926869	4.50228e-28	Nuclear_fitness_for_ellipse
D190_A1B	PC1c	0.889881	8.31898e-23	Distance_between_nuclear_gravity_center_and_brightest_point
D154_A1B	PC1c	0.731967	6.34431e-12	Angle_between_C1D1-1_and_C1C1-2
ACV102_A1B	PC1c	0.643427	9.79971e-09	Noise_of_bud_actin_region_ratio_to_total_region
ACV7-2_A1B	PC1c	0.630577	2.34602e-08	Noise_of_size_of_actin_region_in_bud
CCV11-2_A1B	PC1c	0.615103	6.37374e-08	Noise_of_bud_cell_size
D132_A1B	PC1c	0.557712	1.68887e-06	Distance_between_nuclear_brightest_point_and_middle_point_of_neck
C124_A1B	PC1c	-0.540249	4.07135e-06	Medium_bud_ratio
C124	PC1c	-0.61956	4.80619e-08	medium_bud_ratio_to_buded_cells
C107_A1B	PC1c	-0.624852	3.41745e-08	Long_axis_length_in_bud
C114_A1B	PC1c	-0.658952	3.22708e-09	Bud_axis_ratio
DCV16-3_A1B	PC1c	-0.699674	1.256e-10	Noise_of_maximal_intensity_of_nuclear_brightness
DCV193_A1B	PC1c	-0.744787	1.71654e-12	Noise_of_average_of_nuclear_brightness
D184_A1B	PC1c	-0.773284	6.97037e-14	Nuclear_axis_ratio
D207	PC1c	-0.874825	3.50607e-21	nuclear_A1_ratio_to_budded_cells
DCV142_A1B	PC1d	0.782596	2.20893e-14	Noise_of_distance_between_nuclear_brightest_point_and_mother_hip
DCV129_A1B	PC1d	0.744388	1.78992e-12	Noise_of_distance_between_nuclear_brightest_point_and_mother_tip
ACV7-2_A1B	PC1d	0.630577	2.34602e-08	Noise_of_size_of_actin_region_in_bud
CCV11-2_A1B	PC1d	0.615103	6.37374e-08	Noise_of_bud_cell_size
D15-1_C	PC1d	0.6108	8.33668e-08	Nuclear_brightness_in_mother
CCV118_A1B	PC1d	0.547824	2.79652e-06	Noise_of_cell_size_ratio
D16-3_A1B	PC1d	-0.55471	1.97166e-06	Maximal_intensity_of_nuclear_brightness
D193_A1B	PC1d	-0.570074	8.78358e-07	Average_of_nuclear_brightness
CCV11-2_C	PC1e	0.89923	6.13275e-24	Noise_of_bud_cell_size
DCV148_A	PC1e	0.865238	2.97823e-20	Noise_of_relative_distance_of_nuclear_brightest_point_to_cell_center
CCV12-2_C	PC1e	0.843485	2.19405e-18	Noise_of_bud_cell_outline_length
D152_A1B	PC1e	0.697415	1.52511e-10	Mobility_of_nucleus_in_mother
DCV180_C	PC1f	0.714474	3.36355e-11	Noise_of_nuclear_minimum_radius_in_bud
DCV14-2_C	PC1f	0.67201	1.2045e-09	Noise_of_nuclear_size_in_bud
DCV114_A1B	PC1f	0.604437	1.23095e-07	Noise_of_ratio_of_D110_to_C128
DCV195_C	PC1f	0.603391	1.31132e-07	Noise_of_maximal_intensity_of_nuclear_brightness_divided_by_average_in_bud
DCV110_A1B	PC1f	0.594282	2.25318e-07	Noise_of_distance_between_nuclear_gravity_center_and_middle_point_of_neck
DCV174_C	PC1f	0.544127	3.36306e-06	Noise_of_maximal_distance_between_nuclear_gravity_center_and_nuclear_outline_in_bud
DCV177_C	PC1f	0.537249	4.71268e-06	Noise_of_nuclear_long_axis_length_in_bud
D17-3_A1B	PC1g	0.926869	4.50228e-28	Nuclear_fitness_for_ellipse
DCV181_A1B	PC1g	0.717499	2.54336e-11	Noise_of_nuclear_minimum_radius
D15-1_C	PC1g	0.6108	8.33668e-08	Nuclear_brightness_in_mother
CCV118_A1B	PC1g	0.547824	2.79652e-06	Noise_of_cell_size_ratio
DCV117_A	PC1g	0.543472	3.47398e-06	Noise_of_distance_between_nuclear_gravity_center_and_cell_center
D184_A1B	PC1g	-0.773284	6.97037e-14	Nuclear_axis_ratio
D148_C	PC1h	0.882296	5.83807e-22	Relative_distance_of_nuclear_brightest_point_in_mother_to_mother_center
D135_C	PC1h	0.834592	1.05824e-17	Distance_between_nuclear_brightest_point_in_mother_and_mother_center
DCV135_A	PC1h	0.831661	1.74188e-17	Noise_of_distance_between_nuclear_brightest_point_and_cell_center
D147_C	PC1h	0.726406	1.09314e-11	Relative_distance_of_nuclear_gravity_center_in_mother_to_mother_center
D117_C	PC1h	0.691391	2.53729e-10	Distance_between_nuclear_gravity_center_in_mother_and_mother_center
DCV147_A	PC1h	0.595419	2.10792e-07	Noise_of_relative_distance_of_nuclear_gravity_center_to_cell_center
DCV117_A	PC1h	0.543472	3.47398e-06	Noise_of_distance_between_nuclear_gravity_center_and_cell_center
ACV101_A	PC1i	0.813304	3.22193e-16	Noise_of_actin_region_ratio_in_whole_cell
ACV7-1_A	PC1i	0.657961	3.47112e-09	Noise_of_size_of_actin_region
CCV103_A1B	PC1j	0.597316	1.88497e-07	Noise_of_long_axis_length_in_mother
DCV147_A1B	PC1j	0.58421	4.02223e-07	Noise_of_relative_distance_of_nuclear_gravity_center_to_mother_center
A120_A	PC1j	-0.571548	8.11006e-07	Total_length_of_actin_patch_link
DCV193_A1B	PC1j	-0.744787	1.71654e-12	Noise_of_average_of_nuclear_brightness
DCV145_A1B	PC1k	0.734345	5.00641e-12	Noise_of_distance_between_nuclear_outline_point_D7_and_mother_hip
C116_C	PC1k	0.615037	6.40034e-08	Axis_ratio_ratio
D204	PC1l	0.637948	1.42897e-08	nuclear_E_ratio
D206	PC1l	-0.670019	1.40427e-09	nuclear_A_ratio_to_no_bud_cells
D173_C	PC2a	-0.539808	4.16028e-06	Maximal_distance_between_nuclear_gravity_center_and_nuclear_outline_in_mother
D176_C	PC2a	-0.543043	3.54851e-06	Nuclear_long_axis_length_in_mother
D150_C	PC2a	-0.548439	2.71146e-06	Relative_distance_of_nuclear_brightest_point_in_bud_to_bud_center
D14-1_C	PC2a	-0.560135	1.48886e-06	Nuclear_size_in_mother
A7-2_C	PC2a	-0.588479	3.15383e-07	Size_of_actin_region_in_bud
D116_C	PC2a	-0.602141	1.41381e-07	Distance_between_two_nuclear_gravity_centers_through_middle_point_of_neck
D14-2_C	PC2a	-0.613009	7.26706e-08	Nuclear_size_in_bud
D134_C	PC2a	-0.620906	4.40949e-08	Distance_between_two_nuclear_brightest_points_through_middle_point_of_neck
D14-3_C	PC2a	-0.641148	1.14749e-08	Nuclear_size_in_whole_cell
D144_C	PC2a	-0.660596	2.85827e-09	Distance_between_nuclear_outline_point_D6-2_in_bud_and_middle_point_of_neck
D118_A1B	PC2a	-0.664446	2.14444e-09	Distance_between_nuclear_gravity_center_and_mother_center
D174_C	PC2a	-0.671228	1.27952e-09	Maximal_distance_between_nuclear_gravity_center_and_nuclear_outline_in_bud
D177_C	PC2a	-0.686448	3.81794e-10	Nuclear_long_axis_length_in_bud
A107	PC2a	-0.687847	3.40375e-10	actin_c_api_ratio
D136_A1B	PC2a	-0.708177	5.95047e-11	Distance_between_nuclear_brightest_point_and_mother_center
C11-2_C	PC2a	-0.738867	3.16887e-12	Bud_cell_size
D109_C	PC2a	-0.742207	2.24704e-12	Distance_between_nuclear_gravity_center_in_bud_and_middle_point_of_neck
D131_C	PC2a	-0.755875	5.19832e-13	Distance_between_nuclear_brightest_point_in_bud_and_middle_point_of_neck
D145_A1B	PC2a	-0.768186	1.27829e-13	Distance_between_nuclear_outline_point_D7_and_mother_hip
C12-2_C	PC2a	-0.795341	4.16948e-15	Bud_cell_outline_length
C111_A1B	PC2a	-0.799137	2.48011e-15	Distance_between_bud_tip_and_mother_short_axis_extension
C107_C	PC2a	-0.818918	1.36708e-16	Long_axis_length_in_bud
D137_C	PC2a	-0.821037	9.81616e-17	Distance_between_nuclear_brightest_point_in_bud_and_bud_center
C101_A1B	PC2a	-0.833134	1.35756e-17	Whole_cell_size
D142_A1B	PC2a	-0.843619	2.14122e-18	Distance_between_nuclear_brightest_point_and_mother_hip
C102_A1B	PC2a	-0.845399	1.54397e-18	Whole_cell_outline_length
D129_A1B	PC2a	-0.845461	1.52634e-18	Distance_between_nuclear_brightest_point_and_mother_tip
D126_A1B	PC2a	-0.845614	1.48374e-18	Distance_between_nuclear_gravity_center_and_mother_hip
D119_C	PC2a	-0.845978	1.38687e-18	Distance_between_nuclear_gravity_center_in_bud_and_bud_center
C111_C	PC2a	-0.848105	9.31814e-19	Distance_between_bud_tip_and_mother_short_axis_extension
D104_A1B	PC2a	-0.850727	5.65861e-19	Distance_between_nuclear_gravity_center_and_mother_tip
C101_C	PC2a	-0.856021	2.00645e-19	Whole_cell_size
C11-1_C	PC2a	-0.87254	5.92974e-21	Mother_cell_size
C103_C	PC2a	-0.875812	2.78513e-21	Long_axis_length_in_mother
C11-1_A1B	PC2a	-0.882528	5.5117e-22	Mother_cell_size
D186_C	PC2a	-0.882664	5.32826e-22	Total_length_of_two_straight_segments_D12-1C4-1_and_D12-2C4-1
C11-1_A	PC2a	-0.896474	1.35728e-23	Whole_cell_size
C103_A1B	PC2a	-0.898048	8.647e-24	Long_axis_length_in_mother
D185_C	PC2a	-0.89926	6.08004e-24	Total_length_of_two_straight_segments_D11-1C4-1_and_D11-2C4-1
C102_C	PC2a	-0.901391	3.23662e-24	Whole_cell_outline_length
C128_C	PC2a	-0.915379	3.49045e-26	Distance_between_middle_point_of_neck_and_mother_hip
C103_A	PC2a	-0.915926	2.87841e-26	Long_axis_length_in_whole_cell
D102_A	PC2a	-0.921486	3.75312e-27	Distance_between_nuclear_gravity_center_and_mother_tip
C112_C	PC2a	-0.921868	3.24575e-27	Distance_between_middle_point_of_neck_and_mother_center
C12-1_C	PC2a	-0.922752	2.31138e-27	Mother_cell_outline_length
C128_A1B	PC2a	-0.931584	6.12401e-29	Distance_between_middle_point_of_neck_and_mother_hip
C12-1_A	PC2a	-0.937325	4.40955e-30	Whole_cell_outline_length
C12-1_A1B	PC2a	-0.940445	9.48695e-31	Mother_cell_outline_length
C112_A1B	PC2a	-0.941598	5.26505e-31	Distance_between_middle_point_of_neck_and_mother_center
D127_A	PC2a	-0.949065	8.47472e-33	Distance_between_nuclear_brightest_point_and_cell_tip
C105_C	PC2b	0.633318	1.954e-08	Neck_position
D158_C	PC2b	0.602456	1.38733e-07	Angle_between_D1-1D1-2_and_C1-1C1-2
D159_C	PC2b	0.600016	1.6057e-07	Angle_between_D2-1D2-2_and_C1-1C1-2
D112_C	PC2b	0.588974	3.06548e-07	Ratio_of_D108_to_C128
C106_C	PC2b	0.540642	3.99378e-06	Bud_direction
D189_C	PC2b	-0.539046	4.31809e-06	Distance_between_nuclear_gravity_center_and_brightest_point_in_bud
DCV153_C	PC2b	-0.539452	4.23328e-06	Noise_of_mobility_of_nucleus_in_bud
D173_C	PC2b	-0.539808	4.16028e-06	Maximal_distance_between_nuclear_gravity_center_and_nuclear_outline_in_mother
D176_C	PC2b	-0.543043	3.54851e-06	Nuclear_long_axis_length_in_mother
D146_C	PC2b	-0.557532	1.70471e-06	Distance_between_nuclear_outline_point_D8_in_bud_and_bud_tip
D14-1_C	PC2b	-0.560135	1.48886e-06	Nuclear_size_in_mother
C114_C	PC2b	-0.561792	1.36506e-06	Bud_axis_ratio
D116_C	PC2b	-0.602141	1.41381e-07	Distance_between_two_nuclear_gravity_centers_through_middle_point_of_neck
D121_C	PC2b	-0.614542	6.60259e-08	Distance_between_nuclear_gravity_center_in_bud_and_bud_tip
D134_C	PC2b	-0.620906	4.40949e-08	Distance_between_two_nuclear_brightest_points_through_middle_point_of_neck
D139_C	PC2b	-0.624676	3.45678e-08	Distance_between_nuclear_brightest_point_in_bud_and_bud_tip
D14-3_C	PC2b	-0.641148	1.14749e-08	Nuclear_size_in_whole_cell
D144_C	PC2b	-0.660596	2.85827e-09	Distance_between_nuclear_outline_point_D6-2_in_bud_and_middle_point_of_neck
D174_C	PC2b	-0.671228	1.27952e-09	Maximal_distance_between_nuclear_gravity_center_and_nuclear_outline_in_bud
D177_C	PC2b	-0.686448	3.81794e-10	Nuclear_long_axis_length_in_bud
DCV143_C	PC2b	-0.712961	3.86319e-11	Noise_of_distance_between_nuclear_outline_point_D6-1_in_mother_and_middle_point_of_neck
D109_C	PC2b	-0.742207	2.24704e-12	Distance_between_nuclear_gravity_center_in_bud_and_middle_point_of_neck
D131_C	PC2b	-0.755875	5.19832e-13	Distance_between_nuclear_brightest_point_in_bud_and_middle_point_of_neck
DCV108_C	PC2b	-0.761094	2.89773e-13	Noise_of_distance_between_nuclear_gravity_center_in_mother_and_middle_point_of_neck
DCV130_C	PC2b	-0.774603	5.94317e-14	Noise_of_distance_between_nuclear_brightest_point_in_mother_and_middle_point_of_neck
D145_C	PC2b	-0.777276	4.28817e-14	Distance_between_nuclear_outline_point_D7_in_mother_and_mother_hip
D103_C	PC2b	-0.833608	1.2522e-17	Distance_between_nuclear_gravity_center_in_mother_and_mother_tip
D128_C	PC2b	-0.835599	8.89715e-18	Distance_between_nuclear_brightest_point_in_mother_and_mother_tip
D125_C	PC2b	-0.842546	2.6026e-18	Distance_between_nuclear_gravity_center_in_mother_and_mother_hip
D141_C	PC2b	-0.845508	1.5132e-18	Distance_between_nuclear_brightest_point_in_mother_and_mother_hip
C111_C	PC2b	-0.848105	9.31814e-19	Distance_between_bud_tip_and_mother_short_axis_extension
DCV153_C	PC2c	-0.539452	4.23328e-06	Noise_of_mobility_of_nucleus_in_bud
DCV146_C	PC2c	-0.5464	3.00322e-06	Noise_of_distance_between_nuclear_outline_point_D8_in_bud_and_bud_tip
D150_C	PC2c	-0.548439	2.71146e-06	Relative_distance_of_nuclear_brightest_point_in_bud_to_bud_center
DCV113_C	PC2c	-0.581582	4.6638e-07	Noise_of_ratio_of_D109_to_C107
DCV139_C	PC2c	-0.606738	1.07016e-07	Noise_of_distance_between_nuclear_brightest_point_in_bud_and_bud_tip
DCV123_C	PC2c	-0.630966	2.28616e-08	Noise_of_ratio_of_D121_to_C107
D149_C	PC2c	-0.656891	3.75388e-09	Relative_distance_of_nuclear_gravity_center_in_bud_to_bud_center
DCV121_C	PC2c	-0.746609	1.41663e-12	Noise_of_distance_between_nuclear_gravity_center_in_bud_and_bud_tip
D145_C	PC2c	-0.777276	4.28817e-14	Distance_between_nuclear_outline_point_D7_in_mother_and_mother_hip
D137_C	PC2c	-0.821037	9.81616e-17	Distance_between_nuclear_brightest_point_in_bud_and_bud_center
D103_C	PC2c	-0.833608	1.2522e-17	Distance_between_nuclear_gravity_center_in_mother_and_mother_tip
D128_C	PC2c	-0.835599	8.89715e-18	Distance_between_nuclear_brightest_point_in_mother_and_mother_tip
D125_C	PC2c	-0.842546	2.6026e-18	Distance_between_nuclear_gravity_center_in_mother_and_mother_hip
D141_C	PC2c	-0.845508	1.5132e-18	Distance_between_nuclear_brightest_point_in_mother_and_mother_hip
D119_C	PC2c	-0.845978	1.38687e-18	Distance_between_nuclear_gravity_center_in_bud_and_bud_center
D146_C	PC2d	-0.557532	1.70471e-06	Distance_between_nuclear_outline_point_D8_in_bud_and_bud_tip
C120	PC2d	-0.566666	1.05459e-06	small_bud_ratio
D132_A1B	PC2d	-0.581479	4.69061e-07	Distance_between_nuclear_brightest_point_and_middle_point_of_neck
D143_A1B	PC2d	-0.608179	9.79829e-08	Distance_between_nuclear_outline_point_D6-1_and_middle_point_of_neck
D121_C	PC2d	-0.614542	6.60259e-08	Distance_between_nuclear_gravity_center_in_bud_and_bud_tip
D139_C	PC2d	-0.624676	3.45678e-08	Distance_between_nuclear_brightest_point_in_bud_and_bud_tip
D110_A1B	PC2d	-0.645027	8.76543e-09	Distance_between_nuclear_gravity_center_and_middle_point_of_neck
D118_A1B	PC2d	-0.664446	2.14444e-09	Distance_between_nuclear_gravity_center_and_mother_center
D136_A1B	PC2d	-0.708177	5.95047e-11	Distance_between_nuclear_brightest_point_and_mother_center
C12-2_C	PC2d	-0.795341	4.16948e-15	Bud_cell_outline_length
C107_C	PC2d	-0.818918	1.36708e-16	Long_axis_length_in_bud
C105_C	PC2e	0.633318	1.954e-08	Neck_position
D112_C	PC2e	0.588974	3.06548e-07	Ratio_of_D108_to_C128
C106_C	PC2e	0.540642	3.99378e-06	Bud_direction
D149_C	PC2e	-0.656891	3.75388e-09	Relative_distance_of_nuclear_gravity_center_in_bud_to_bud_center
D145_C	PC2e	-0.777276	4.28817e-14	Distance_between_nuclear_outline_point_D7_in_mother_and_mother_hip
D125_C	PC2e	-0.842546	2.6026e-18	Distance_between_nuclear_gravity_center_in_mother_and_mother_hip
C111_C	PC2e	-0.848105	9.31814e-19	Distance_between_bud_tip_and_mother_short_axis_extension
C108_A1B	PC3a	0.83017	2.23604e-17	Short_axis_length_in_bud
C113_A1B	PC3a	0.795097	4.30938e-15	Distance_between_bud_tip_and_mother_long_axis_through_middle_point_of_neck
D201	PC3a	0.735938	4.26623e-12	nuclear_B_ratio
D208	PC3a	0.720167	1.98156e-11	nuclear_B_ratio_to_budded_cells
D212	PC3a	0.713834	3.56679e-11	nuclear_B_ratio_to_nuclear_AA1BC_cells
D180_C	PC3a	0.709036	5.50987e-11	Nuclear_minimum_radius_in_bud
C11-2_A1B	PC3a	0.691388	2.53785e-10	Bud_cell_size
D215	PC3a	0.672434	1.16556e-09	nuclear_B_ratio_to_nuclear_A1BC_cells
A7-2_A1B	PC3a	0.653099	4.9425e-09	Size_of_actin_region_in_bud
C125_A1B	PC3a	0.601966	1.4288e-07	Large_bud_ratio
DCV110_A1B	PC3a	0.587726	3.29292e-07	Noise_of_distance_between_nuclear_gravity_center_and_middle_point_of_neck
C109_A1B	PC3a	0.579849	5.13819e-07	Neck_width
C12-2_A1B	PC3a	0.564074	1.21036e-06	Bud_cell_outline_length
D14-2_C	PC3a	0.559231	1.5607e-06	Nuclear_size_in_bud
A120_A1B	PC3a	0.547849	2.79305e-06	Total_length_of_actin_patch_link
C104_A	PC3a	0.545203	3.18797e-06	Short_axis_length_in_whole_cell
C125	PC3a	0.540809	3.96119e-06	large_bud_ratio_to_buded_cells
A8-2_A1B	PC3a	0.540385	4.04438e-06	Total_brightness_of_actin_region_in_bud
C122	PC3a	0.536398	4.91093e-06	large_bud_ratio
C108_C	PC3b	0.775589	5.2715e-14	Short_axis_length_in_bud
D180_C	PC3b	0.709036	5.50987e-11	Nuclear_minimum_radius_in_bud
D15-2_C	PC3b	0.705783	7.36325e-11	Nuclear_brightness_in_bud
C11-2_C	PC3b	0.610745	8.36484e-08	Bud_cell_size
C125_A1B	PC3b	0.601966	1.4288e-07	Large_bud_ratio
C109_C	PC3b	0.591785	2.60614e-07	Neck_width
C109_A1B	PC3b	0.579849	5.13819e-07	Neck_width
D14-2_C	PC3b	0.559231	1.5607e-06	Nuclear_size_in_bud
C104_A	PC3b	0.545203	3.18797e-06	Short_axis_length_in_whole_cell
D208	PC3c	0.720167	1.98156e-11	nuclear_B_ratio_to_budded_cells
DCV118_A1B	PC3c	0.714348	3.4025e-11	Noise_of_distance_between_nuclear_gravity_center_and_mother_center
D215	PC3c	0.672434	1.16556e-09	nuclear_B_ratio_to_nuclear_A1BC_cells
DCV110_A1B	PC3c	0.587726	3.29292e-07	Noise_of_distance_between_nuclear_gravity_center_and_middle_point_of_neck
DCV114_A1B	PC3c	0.560967	1.42544e-06	Noise_of_ratio_of_D110_to_C128
DCV107_A1B	PC3c	0.554202	2.02374e-06	Noise_of_ratio_of_D104_to_C103
D201	PC3d	0.735938	4.26623e-12	nuclear_B_ratio
D208	PC3d	0.720167	1.98156e-11	nuclear_B_ratio_to_budded_cells
D212	PC3d	0.713834	3.56679e-11	nuclear_B_ratio_to_nuclear_AA1BC_cells
D215	PC3d	0.672434	1.16556e-09	nuclear_B_ratio_to_nuclear_A1BC_cells
DCV114_A1B	PC3d	0.560967	1.42544e-06	Noise_of_ratio_of_D110_to_C128
DCV107_A1B	PC3d	0.554202	2.02374e-06	Noise_of_ratio_of_D104_to_C103
C125	PC3d	0.540809	3.96119e-06	large_bud_ratio_to_buded_cells
CCV12-1_A	PC4a	0.760413	3.1301e-13	Noise_of_whole_cell_outline_length
CCV11-1_A	PC4a	0.722703	1.55895e-11	Noise_of_whole_cell_size
CCV103_A	PC4a	0.710076	5.01787e-11	Noise_of_long_axis_length_in_whole_cell
CCV11-1_A1B	PC4a	0.703388	9.09264e-11	Noise_of_mother_cell_size
CCV104_A1B	PC4a	0.655318	4.20967e-09	Noise_of_short_axis_length_in_mother
CCV12-1_A1B	PC4a	0.648806	6.71735e-09	Noise_of_mother_cell_outline_length
CCV11-1_C	PC4a	0.629765	2.47565e-08	Noise_of_mother_cell_size
CCV12-1_C	PC4a	0.617138	5.606e-08	Noise_of_mother_cell_outline_length
CCV104_C	PC4a	0.600716	1.53994e-07	Noise_of_short_axis_length_in_mother
CCV112_A1B	PC4a	0.570287	8.68305e-07	Noise_of_distance_between_middle_point_of_neck_and_mother_center
CCV104_A	PC4a	0.539795	4.16297e-06	Noise_of_short_axis_length_in_whole_cell
D210	PC4b	0.591157	2.70275e-07	nuclear_A_ratio_to_nuclear_AA1BC_cells
C119	PC4b	0.564994	1.15276e-06	no_bud_ratio
D199	PC4b	0.536286	4.93769e-06	nuclear_A_ratio
A102_C	PC4b	-0.534775	5.31113e-06	Bud_actin_region_ratio_to_total_region
A108_C	PC4b	-0.548491	2.70442e-06	Actin_d_iso_ratio
A9_C	PC4b	-0.644764	8.92812e-09	Proportion_of_actin_region_at_neck
A117	PC4b	-0.644865	8.86548e-09	actin_d_iso_ratio_to_budded_cells
A108	PC4b	-0.772919	7.2842e-14	actin_d_iso_ratio
CCV11-1_C	PC4c	0.629765	2.47565e-08	Noise_of_mother_cell_size
CCV12-1_C	PC4c	0.617138	5.606e-08	Noise_of_mother_cell_outline_length
CCV104_C	PC4c	0.600716	1.53994e-07	Noise_of_short_axis_length_in_mother
A102_C	PC4c	-0.534775	5.31113e-06	Bud_actin_region_ratio_to_total_region
A114	PC5a	0.696662	1.62647e-10	actin_a_ratio_to_no_bud_cells
A7-1_A	PC5a	0.695832	1.74549e-10	Size_of_actin_region
A101_A	PC5a	0.674293	1.00866e-09	Actin_region_ratio_in_whole_cell
A105_A	PC5a	0.669208	1.49439e-09	Actin_a_ratio
A105	PC5a	0.605746	1.13689e-07	actin_a_ratio
A8-1_A	PC5a	0.598854	1.72078e-07	Actin_region_brightness
A111	PC5a	0.592997	2.42875e-07	actin_ae_ratio
A115	PC5a	-0.696922	1.59073e-10	actin_b_ratio_to_no_bud_cells
A112	PC5a	-0.712056	4.19498e-11	actin_bcd_ratio
A106_A	PC5a	-0.726282	1.10634e-11	Actin_b_ratio
A8-1_A	PC5b	0.598854	1.72078e-07	Actin_region_brightness
A103_C	PC5b	0.596196	2.01372e-07	Relative_distance_of_actin_patch_center_from_neck_in_mother
A111	PC5b	0.592997	2.42875e-07	actin_ae_ratio
A7-1_C	PC5b	0.585959	3.64231e-07	Size_of_actin_region_in_mother
A123_A	PC5b	-0.542378	3.66692e-06	Ratio_of_actin_patches_to_actin_region
A112_A1B	PC5b	-0.610899	8.28538e-08	Actin_cd_ratio
A112	PC5b	-0.712056	4.19498e-11	actin_bcd_ratio
DCV103_C	PC6a	-0.555422	1.90087e-06	Noise_of_distance_between_nuclear_gravity_center_in_mother_and_mother_tip
DCV188_C	PC6a	-0.582146	4.5184e-07	Noise_of_distance_between_nuclear_gravity_center_and_brightest_point_in_mother
DCV14-1_C	PC6a	-0.632975	1.99939e-08	Noise_of_nuclear_size_in_mother
DCV151_C	PC6a	-0.649189	6.53723e-09	Noise_of_ratio_of_distance_between_each_nucleus_and_middle_point_of_neck
CCV114_A1B	PC6b	0.564019	1.2139e-06	Noise_of_bud_axis_ratio
DCV103_C	PC6c	-0.555422	1.90087e-06	Noise_of_distance_between_nuclear_gravity_center_in_mother_and_mother_tip
DCV14-1_C	PC6c	-0.632975	1.99939e-08	Noise_of_nuclear_size_in_mother
DCV15-3_A1B	PC7a	0.559415	1.54585e-06	Noise_of_nuclear_brightness
D16-1_A	PC7a	-0.534255	5.44565e-06	Maximal_intensity_of_nuclear_brightness
D191_A	PC7a	-0.591429	2.66048e-07	Average_of_nuclear_brightness
A104_A1B	PC8a	-0.564096	1.20896e-06	Relative_distance_of_actin_patch_center_from_neck_in_bud
ap value for loadings was calculated by t-test to test for correlation between score of PCs and Z value of morphological traits.

## Sheet: TableS3
Table S3. Morphological features of each PC for 27 sake yeast strains and BY4743.
ID	PC	Loading	pa	Description
C12-1_A	PC1a	0.973653	3.22955e-18	Whole_cell_outline_length
C11-1_A1B	PC1a	0.97342	3.61552e-18	Mother_cell_size
C11-1_C	PC1a	0.97322	3.98108e-18	Mother_cell_size
C12-1_A1B	PC1a	0.97261	5.31845e-18	Mother_cell_outline_length
C11-1_A	PC1a	0.972587	5.37605e-18	Whole_cell_size
C102_C	PC1a	0.969573	2.05057e-17	Whole_cell_outline_length
C101_C	PC1a	0.968178	3.64386e-17	Whole_cell_size
C12-1_C	PC1a	0.965512	1.02159e-16	Mother_cell_outline_length
C112_A1B	PC1a	0.960723	5.38967e-16	Distance_between_middle_point_of_neck_and_mother_center
C112_C	PC1a	0.955933	2.34173e-15	Distance_between_middle_point_of_neck_and_mother_center
C101_A1B	PC1a	0.954302	3.7212e-15	Whole_cell_size
D176_C	PC1a	0.948325	1.77771e-14	Nuclear_long_axis_length_in_mother
D185_C	PC1a	0.948142	1.8592e-14	Total_length_of_two_straight_segments_D11-1C4-1_and_D11-2C4-1
D186_C	PC1a	0.947282	2.29104e-14	Total_length_of_two_straight_segments_D12-1C4-1_and_D12-2C4-1
C128_A1B	PC1a	0.945656	3.36939e-14	Distance_between_middle_point_of_neck_and_mother_hip
D173_C	PC1a	0.944873	4.03998e-14	Maximal_distance_between_nuclear_gravity_center_and_nuclear_outline_in_mother
D14-1_C	PC1a	0.941814	8.01119e-14	Nuclear_size_in_mother
C128_C	PC1a	0.940729	1.01231e-13	Distance_between_middle_point_of_neck_and_mother_hip
C102_A1B	PC1a	0.933797	4.09758e-13	Whole_cell_outline_length
C103_A	PC1a	0.929803	8.57653e-13	Long_axis_length_in_whole_cell
D102_A	PC1a	0.929065	9.78314e-13	Distance_between_nuclear_gravity_center_and_mother_tip
C12-2_C	PC1a	0.927415	1.30669e-12	Bud_cell_outline_length
D181_A1B	PC1a	0.927009	1.40181e-12	Nuclear_minimum_radius
D127_A	PC1a	0.926823	1.44731e-12	Distance_between_nuclear_brightest_point_and_cell_tip
D14-3_C	PC1a	0.921663	3.40719e-12	Nuclear_size_in_whole_cell
D142_A1B	PC1a	0.915282	9.08807e-12	Distance_between_nuclear_brightest_point_and_mother_hip
D126_A1B	PC1a	0.914441	1.0283e-11	Distance_between_nuclear_gravity_center_and_mother_hip
C11-2_C	PC1a	0.912519	1.35738e-11	Bud_cell_size
C103_A1B	PC1a	0.911794	1.50489e-11	Long_axis_length_in_mother
D14-3_A1B	PC1a	0.909457	2.08575e-11	Nuclear_size
D129_A1B	PC1a	0.909301	2.13109e-11	Distance_between_nuclear_brightest_point_and_mother_tip
D104_A1B	PC1a	0.908833	2.27236e-11	Distance_between_nuclear_gravity_center_and_mother_tip
C107_C	PC1a	0.907323	2.78877e-11	Long_axis_length_in_bud
C103_C	PC1a	0.899324	7.80863e-11	Long_axis_length_in_mother
D179_C	PC1a	0.898753	8.37725e-11	Nuclear_minimum_radius_in_mother
C111_C	PC1a	0.89686	1.054e-10	Distance_between_bud_tip_and_mother_short_axis_extension
D15-1_C	PC1a	0.890873	2.11962e-10	Nuclear_brightness_in_mother
D145_A1B	PC1a	0.88605	3.61514e-10	Distance_between_nuclear_outline_point_D7_and_mother_hip
C111_A1B	PC1a	0.882776	5.12527e-10	Distance_between_bud_tip_and_mother_short_axis_extension
D14-1_A	PC1a	0.881944	5.5916e-10	Nuclear_size
D137_C	PC1a	0.877695	8.6358e-10	Distance_between_nuclear_brightest_point_in_bud_and_bud_center
D176_A	PC1a	0.876998	9.26011e-10	Nuclear_long_axis_length
D173_A	PC1a	0.873948	1.25051e-09	Maximal_distance_between_nuclear_gravity_center_and_nuclear_outline
D15-3_C	PC1a	0.872827	1.39389e-09	Nuclear_brightness_in_whole_cell
D119_C	PC1a	0.8659	2.66624e-09	Distance_between_nuclear_gravity_center_in_bud_and_bud_center
D179_A	PC1a	0.865798	2.69096e-09	Nuclear_minimum_radius
D15-1_A	PC1a	0.864398	3.05422e-09	Nuclear_brightness
D175_A1B	PC1a	0.858949	4.9355e-09	Maximal_distance_between_nuclear_gravity_center_and_nuclear_outline
C104_A1B	PC1a	0.854836	6.99818e-09	Short_axis_length_in_mother
D174_C	PC1a	0.85479	7.02501e-09	Maximal_distance_between_nuclear_gravity_center_and_nuclear_outline_in_bud
D178_A1B	PC1a	0.85216	8.73334e-09	Nuclear_long_axis_length
C104_C	PC1a	0.84612	1.41785e-08	Short_axis_length_in_mother
D177_C	PC1a	0.844074	1.66303e-08	Nuclear_long_axis_length_in_bud
C104_A	PC1a	0.83502	3.28106e-08	Short_axis_length_in_whole_cell
D117_C	PC1a	0.831169	4.32761e-08	Distance_between_nuclear_gravity_center_in_mother_and_mother_center
D135_C	PC1a	0.829933	4.72253e-08	Distance_between_nuclear_brightest_point_in_mother_and_mother_center
D117_A	PC1a	0.827463	5.61219e-08	Distance_between_nuclear_gravity_center_and_cell_center
D136_A1B	PC1a	0.824194	7.02357e-08	Distance_between_nuclear_brightest_point_and_mother_center
D15-3_A1B	PC1a	0.820611	8.93427e-08	Nuclear_brightness
D109_C	PC1a	0.818309	1.03997e-07	Distance_between_nuclear_gravity_center_in_bud_and_middle_point_of_neck
D131_C	PC1a	0.818033	1.0589e-07	Distance_between_nuclear_brightest_point_in_bud_and_middle_point_of_neck
D135_A	PC1a	0.816018	1.20707e-07	Distance_between_nuclear_brightest_point_and_cell_center
D118_A1B	PC1a	0.8137	1.40063e-07	Distance_between_nuclear_gravity_center_and_mother_center
D14-2_C	PC1a	0.79441	4.48295e-07	Nuclear_size_in_bud
D150_C	PC1a	0.777711	1.11672e-06	Relative_distance_of_nuclear_brightest_point_in_bud_to_bud_center
D188_A	PC1a	0.753994	3.60133e-06	Distance_between_nuclear_gravity_center_and_brightest_point
DCV15-2_C	PC1a	0.747755	4.79661e-06	Noise_of_nuclear_brightness_in_bud
D182_C	PC1a	-0.916861	7.18169e-12	Nuclear_axis_ratio_in_mother
D176_C	PC1b	0.948325	1.77771e-14	Nuclear_long_axis_length_in_mother
D173_C	PC1b	0.944873	4.03998e-14	Maximal_distance_between_nuclear_gravity_center_and_nuclear_outline_in_mother
D14-1_C	PC1b	0.941814	8.01119e-14	Nuclear_size_in_mother
DCV130_C	PC1b	0.931707	6.06448e-13	Noise_of_distance_between_nuclear_brightest_point_in_mother_and_middle_point_of_neck
D181_A1B	PC1b	0.927009	1.40181e-12	Nuclear_minimum_radius
D188_C	PC1b	0.923892	2.37109e-12	Distance_between_nuclear_gravity_center_and_brightest_point_in_mother
D14-3_C	PC1b	0.921663	3.40719e-12	Nuclear_size_in_whole_cell
DCV108_C	PC1b	0.920616	4.02466e-12	Noise_of_distance_between_nuclear_gravity_center_in_mother_and_middle_point_of_neck
DCV143_C	PC1b	0.920025	4.41701e-12	Noise_of_distance_between_nuclear_outline_point_D6-1_in_mother_and_middle_point_of_neck
D14-3_A1B	PC1b	0.909457	2.08575e-11	Nuclear_size
D179_C	PC1b	0.898753	8.37725e-11	Nuclear_minimum_radius_in_mother
C111_C	PC1b	0.89686	1.054e-10	Distance_between_bud_tip_and_mother_short_axis_extension
D189_C	PC1b	0.894375	1.41566e-10	Distance_between_nuclear_gravity_center_and_brightest_point_in_bud
D145_A1B	PC1b	0.88605	3.61514e-10	Distance_between_nuclear_outline_point_D7_and_mother_hip
D14-1_A	PC1b	0.881944	5.5916e-10	Nuclear_size
D176_A	PC1b	0.876998	9.26011e-10	Nuclear_long_axis_length
D173_A	PC1b	0.873948	1.25051e-09	Maximal_distance_between_nuclear_gravity_center_and_nuclear_outline
D179_A	PC1b	0.865798	2.69096e-09	Nuclear_minimum_radius
D141_C	PC1b	0.858641	5.06784e-09	Distance_between_nuclear_brightest_point_in_mother_and_mother_hip
D174_C	PC1b	0.85479	7.02501e-09	Maximal_distance_between_nuclear_gravity_center_and_nuclear_outline_in_bud
D125_C	PC1b	0.850026	1.03893e-08	Distance_between_nuclear_gravity_center_in_mother_and_mother_hip
D128_C	PC1b	0.846585	1.36689e-08	Distance_between_nuclear_brightest_point_in_mother_and_mother_tip
D177_C	PC1b	0.844074	1.66303e-08	Nuclear_long_axis_length_in_bud
D103_C	PC1b	0.838859	2.4722e-08	Distance_between_nuclear_gravity_center_in_mother_and_mother_tip
D17-2_C	PC1b	0.835358	3.20116e-08	Nuclear_fitness_for_ellipse_in_bud
D109_C	PC1b	0.818309	1.03997e-07	Distance_between_nuclear_gravity_center_in_bud_and_middle_point_of_neck
D131_C	PC1b	0.818033	1.0589e-07	Distance_between_nuclear_brightest_point_in_bud_and_middle_point_of_neck
D14-2_C	PC1b	0.79441	4.48295e-07	Nuclear_size_in_bud
DCV180_C	PC1b	0.777974	1.10147e-06	Noise_of_nuclear_minimum_radius_in_bud
D188_A	PC1b	0.753994	3.60133e-06	Distance_between_nuclear_gravity_center_and_brightest_point
D183_C	PC1b	-0.877137	9.13293e-10	Nuclear_axis_ratio_in_bud
D141_C	PC1c	0.858641	5.06784e-09	Distance_between_nuclear_brightest_point_in_mother_and_mother_hip
D125_C	PC1c	0.850026	1.03893e-08	Distance_between_nuclear_gravity_center_in_mother_and_mother_hip
D128_C	PC1c	0.846585	1.36689e-08	Distance_between_nuclear_brightest_point_in_mother_and_mother_tip
D103_C	PC1c	0.838859	2.4722e-08	Distance_between_nuclear_gravity_center_in_mother_and_mother_tip
D117_C	PC1c	0.831169	4.32761e-08	Distance_between_nuclear_gravity_center_in_mother_and_mother_center
D135_C	PC1c	0.829933	4.72253e-08	Distance_between_nuclear_brightest_point_in_mother_and_mother_center
D145_C	PC1c	0.804452	2.48577e-07	Distance_between_nuclear_outline_point_D7_in_mother_and_mother_hip
DCV139_C	PC1c	0.76108	2.57396e-06	Noise_of_distance_between_nuclear_brightest_point_in_bud_and_bud_tip
D149_C	PC1c	0.759335	2.79883e-06	Relative_distance_of_nuclear_gravity_center_in_bud_to_bud_center
DCV121_C	PC1c	0.75791	2.99545e-06	Noise_of_distance_between_nuclear_gravity_center_in_bud_and_bud_tip
DCV123_C	PC1c	0.743016	5.93123e-06	Noise_of_ratio_of_D121_to_C107
C12-2_C	PC1d	0.927415	1.30669e-12	Bud_cell_outline_length
D129_A1B	PC1d	0.909301	2.13109e-11	Distance_between_nuclear_brightest_point_and_mother_tip
D132_A1B	PC1d	0.880122	6.7509e-10	Distance_between_nuclear_brightest_point_and_middle_point_of_neck
D110_A1B	PC1d	0.879485	7.20541e-10	Distance_between_nuclear_gravity_center_and_middle_point_of_neck
D143_A1B	PC1d	0.829939	4.72055e-08	Distance_between_nuclear_outline_point_D6-1_and_middle_point_of_neck
D136_A1B	PC1d	0.824194	7.02357e-08	Distance_between_nuclear_brightest_point_and_mother_center
D118_A1B	PC1d	0.8137	1.40063e-07	Distance_between_nuclear_gravity_center_and_mother_center
D139_C	PC1d	0.767702	1.86104e-06	Distance_between_nuclear_brightest_point_in_bud_and_bud_tip
D204	PC1e	0.892831	1.69441e-10	nuclear_E_ratio
D15-1_C	PC1e	0.890873	2.11962e-10	Nuclear_brightness_in_mother
D137_C	PC1e	0.877695	8.6358e-10	Distance_between_nuclear_brightest_point_in_bud_and_bud_center
D15-3_C	PC1e	0.872827	1.39389e-09	Nuclear_brightness_in_whole_cell
D119_C	PC1e	0.8659	2.66624e-09	Distance_between_nuclear_gravity_center_in_bud_and_bud_center
D128_C	PC1e	0.846585	1.36689e-08	Distance_between_nuclear_brightest_point_in_mother_and_mother_tip
D103_C	PC1e	0.838859	2.4722e-08	Distance_between_nuclear_gravity_center_in_mother_and_mother_tip
D15-3_A1B	PC1e	0.820611	8.93427e-08	Nuclear_brightness
D145_C	PC1e	0.804452	2.48577e-07	Distance_between_nuclear_outline_point_D7_in_mother_and_mother_hip
D150_C	PC1e	0.777711	1.11672e-06	Relative_distance_of_nuclear_brightest_point_in_bud_to_bud_center
DCV139_C	PC1e	0.76108	2.57396e-06	Noise_of_distance_between_nuclear_brightest_point_in_bud_and_bud_tip
D149_C	PC1e	0.759335	2.79883e-06	Relative_distance_of_nuclear_gravity_center_in_bud_to_bud_center
DCV121_C	PC1e	0.75791	2.99545e-06	Noise_of_distance_between_nuclear_gravity_center_in_bud_and_bud_tip
DCV123_C	PC1e	0.743016	5.93123e-06	Noise_of_ratio_of_D121_to_C107
D206	PC1e	-0.769036	1.74106e-06	nuclear_A_ratio_to_no_bud_cells
A106	PC2a	0.821103	8.64661e-08	actin_b_ratio
C119	PC2a	0.772859	1.43504e-06	no_bud_ratio
D210	PC2a	0.767323	1.89643e-06	nuclear_A_ratio_to_nuclear_AA1BC_cells
D202	PC2a	-0.751898	3.96896e-06	nuclear_C_ratio
D213	PC2a	-0.770004	1.65848e-06	nuclear_C_ratio_to_nuclear_AA1BC_cells
C115_A	PC2b	-0.777138	1.15069e-06	Whole_cell_axis_ratio
C115_A1B	PC2b	-0.826672	5.92777e-08	Mother_axis_ratio
C115_C	PC2b	-0.831032	4.36972e-08	Mother_axis_ratio
A8-2_A1B	PC3a	0.896548	1.09431e-10	Total_brightness_of_actin_region_in_bud
A7-2_A1B	PC3a	0.832717	3.87498e-08	Size_of_actin_region_in_bud
A122_A1B	PC3a	0.757304	3.08264e-06	Number_of_bright_actin_patches
A120_A1B	PC3a	0.748045	4.73416e-06	Total_length_of_actin_patch_link
A7-1_A	PC4a	0.771479	1.5394e-06	Size_of_actin_region
A105_A	PC4a	0.769806	1.67509e-06	Actin_a_ratio
A114	PC4a	0.76579	2.04594e-06	actin_a_ratio_to_no_bud_cells
A111	PC4a	0.761732	2.49416e-06	actin_ae_ratio
A101_A	PC4a	0.748393	4.65983e-06	Actin_region_ratio_in_whole_cell
A112	PC4a	-0.742621	6.03589e-06	actin_bcd_ratio
A115	PC4a	-0.766737	1.95232e-06	actin_b_ratio_to_no_bud_cells
A106_A	PC4a	-0.77255	1.45785e-06	Actin_b_ratio
CCV103_C	PC4b	0.769121	1.73372e-06	Noise_of_long_axis_length_in_mother
CCV103_A1B	PC4b	0.766779	1.94829e-06	Noise_of_long_axis_length_in_mother
CCV103_A	PC4b	0.760332	2.66824e-06	Noise_of_long_axis_length_in_whole_cell
A123_A	PC4b	-0.805622	2.31559e-07	Ratio_of_actin_patches_to_actin_region
ap value for loadings was calculated by t-test to test for correlation between score of PCs and Z value of morphological traits.

## Sheet: TableS4
Table S4. List of 26 morphological traits that differ between K1001 and K1701.
ID	K1001	K1701	pa	PC	Description
C117_A1B	0.445987	0.483878	3.04155e-08	PC1	Cell_outline_ratio
C118_A1B	0.2732	0.309187	4.19738e-08	PC1	Cell_size_ratio
A102_A1B	0.598217	0.722731	3.98265e-07	PC1	Bud_actin_region_ratio_to_total_region
C12-2_A1B	53.4879	57.5735	8.53153e-07	PC1	Bud_cell_outline_length
A104_A1B	0.126324	0.15509	2.58811e-06	PC1	Relative_distance_of_actin_patch_center_from_neck_in_bud
D108_C	25.1533	22.3983	3.03656e-06	PC1	Distance_between_nuclear_gravity_center_in_mother_and_middle_point_of_neck
D143_C	19.6775	16.0635	3.7605e-06		Distance_between_nuclear_outline_point_D6-1_in_mother_and_middle_point_of_neck
A108	0.260963	0.340769	6.25197e-06	PC1	actin_d_iso_ratio
D116_C	47.3707	42.6192	7.41595e-06	PC1	Distance_between_two_nuclear_gravity_centers_through_middle_point_of_neck
C11-2_A1B	366.809	415.533	1.07464e-05	PC1	Bud_cell_size
D134_C	48.2365	43.8843	1.16222e-05	PC1	Distance_between_two_nuclear_brightest_points_through_middle_point_of_neck
D132_A1B	13.0912	13.9411	7.87592e-05		Distance_between_nuclear_brightest_point_and_middle_point_of_neck
D152_A1B	0.31558	0.364328	7.89958e-05		Mobility_of_nucleus_in_mother
D130_C	26.0142	23.4016	8.12303e-05	PC1	Distance_between_nuclear_brightest_point_in_mother_and_middle_point_of_neck
A108_A1B	0.334705	0.487484	1.97081e-09		Actin_d_iso_ratio
A117	0.343425	0.434314	2.11826e-05	PC2	actin_d_iso_ratio_to_budded_cells
C115_A	0.788964	0.829114	4.08304e-05		Whole_cell_axis_ratio
C115_A1B	0.798398	0.823078	4.34788e-05		Mother_axis_ratio
D161_A1B	38.3991	47.026	4.48405e-05		Angle_between_D3-1D4-1_and_C1-1C1-2_or_between_D3-3D4-3_and_C1-1C1-2
A9_A1B	0.692069	0.528171	3.1296e-09		Proportion_of_actin_region_at_neck
A7-1_A1B	122.454	81.3915	8.22227e-06	PC3	Size_of_actin_region_in_mother
D154_C	39.8254	48.0238	4.14349e-05		Angle_between_C1D1-1_and_C1C1-2
C114_C	1.06428	1.01718	5.25947e-05		Bud_axis_ratio
A112_A1B	0.875171	0.961792	3.77902e-10	PC4	Actin_cd_ratio
A8-1_A1B	7937.72	4558.87	7.57292e-08		Total_brightness_of_actin_region_in_mother
A110_A1B	0.0672154	0.0171278	6.617e-07		Actin_f_ratio
ap value was calculated by likelihood ratio test for difference between K1001 and K701
